# Supplementary material for: Toll-Like Receptor-4 Is Involved in Mediating Intestinal and Extra-Intestinal Inflammation in Campylobacter coli-Infected Secondary Abiotic IL-10−/− Mice
Source: Microorganisms. 2020 Nov 27;8(12):1882. doi: 10.3390/microorganisms8121882 (PMC7761268; doi:10.3390/microorganisms8121882)
Supplement: Supplementary file 1 [file microorganisms-08-01882-s001.zip]

Archive with 4 entries (4 files):
- Supplementary_FigS1_GNOTO_IL10_TLR4_13.01.20.tiff
- __MACOSX/._Supplementary_FigS1_GNOTO_IL10_TLR4_13.01.20.tiff
- Supplementary_FigS2_COLON_PICS_TLR4-IL10_Ccoli_Ecoli_050920.pdf
- __MACOSX/._Supplementary_FigS2_COLON_PICS_TLR4-IL10_Ccoli_Ecoli_050920.pdf
